# Supplementary material for: Measuring the Diameter of Single-Wall Carbon Nanotubes Using AFM
Source: Nanomaterials (Basel). 2023 Jan 24;13(3):477. doi: 10.3390/nano13030477 (PMC9921789; doi:10.3390/nano13030477)
Supplement: Supplementary file 1 [file nanomaterials-13-00477-s001.zip]

Archive with 1 entries (1 files):
- nanomaterials-2145078-supplementary.pdf
